# Supplementary material for: FOXO1 pathway activation by VISTA immune checkpoint restrains pulmonary ILC2 functions
Source: J Clin Invest. 2025 Jan 2;135(4):e184932. doi: 10.1172/JCI184932 (PMC11827891; doi:10.1172/JCI184932)
Supplement: Supporting data values [file jci-135-184932-s097.xlsx]

## Sheet: Fig1E
PBS	IL-33
160	441.35
163.2	329.875
256.4	370.825
216	432.25
320	461.825

## Sheet: Fig1G
PBS-0h	66.8	79.5	55
PBS-24h	165	198	125.5
PBS-48h	254.5	260	270
PBS-72h	323.5	252	355
IL33-0h	80.2	62	73
IL33-24h	357.5	376.5	394.5
IL33-48h	623	752.5	805
IL33-72h	835.5	873	664.5

## Sheet: Fig2B 
WT-PBS	VISTAKO-PBS	WT-IL33	VISTAKO-IL133
146	145	184	206
142	151	168	196
130	149	178	223
		161	190
		182	193

## Sheet: Fig2C 
WT-PBS	VISTAKO-PBS	WT-IL33	VISTAKO-IL133
3209	3812	4647	5417
2989	3629	4838	5779
3411	3174	4819	5817
		4984	5358
		4569	5843

## Sheet: Fig2D 
%IL-13
WT-PBS	VISTAKO-PBS	WT-IL33	VISTAKO-IL133
3.86	2.4	16.1	24.1
2.31	5.77	13.3	19.1
5.04	4.43	17.8	18.1
		16	18.2
		16	26.9
%IL-5
WT-PBS	VISTAKO-PBS	WT-IL33	VISTAKO-IL133
36.4	40.5	66.3	80.5
32.4	49.5	67.9	86.3
38.8	46.8	70.7	80.6
		72.5	78.8
		77.5	86.2

## Sheet: Fig2F
IL-5
WT	VISTAKO
270.816	289.066
173.752	259.389
240.357	327.501
244.118	344.482
198.58	311.283
IL-6
WT	VISTAKO
27.0705	66.9938
27.5035	45.9502
42.6255	63.2239
24.301	61.2012
45.6011	60.9921
IL-13
WT	VISTAKO
81.7837	101.463
45.2165	88.1885
86.8874	141.345
82.2754	117.775
65.7566	95.5019

## Sheet: Fig3B
Metacholine		WT-PBS		VISTAKO-PBS		WT							VISTA KO
0		0		0		0	0	0	0	0			0	0	0	0	0
5		0.11002		0.23421		0.338886	0.645435	0.072422	0.053805	0.193439			0.169949	0.406596	0.266429	0.062507	0.237492
10		0.16536		0.33483		0.918053	1.44756	0.327083	0.468921	0.753807			0.789765	0.521154	1.1585	0.961596	1.63181
20		0.354194		0.59743		1.06066	0.948015	1.46568	1.3221	1.81097			2.77802	0.867705	2.1396	1.71428	3.2345
40		0.50392		0.62885		2.53409	1.15973	1.91723	2.99619	1.97737			5.64694	2.60608	3.68611	3.05424	4.60375
80		0.710852		1.04154		5.09853	2.03874	2.33521	5.3866	5.07072			10.9472	4.95618	8.71362	7.1757	9.92512

## Sheet: Fig3C
Metacholine		WT-PBS		VISTAKO-PBS		WT						VISTA KO
0		4		4		4	4	4	4	4		4	4	4	4	4
5		3.8214		3.76485		3.79859	3.63336	3.77699	3.67935	3.81574		3.49106	3.61974	3.68146	3.81822	3.55139
10		3.83333		3.71734		3.26468	3.14263	3.49293	3.00901	3.35416		2.85735	2.81268	3.1818	2.98974	2.77845
20		3.61014		3.4454		3.03371	3.07098	2.64501	2.38614	3.27093		2.5654	2.64603	1.92318	2.19516	2.08384
40		3.43644		3.3673		2.84304	2.75998	2.5595	1.73959	3.1741		2.48781	2.0603	1.21706	1.92002	2.01109
80		3.44435		3.24108		2.43552	2.50808	2.4331	1.58395	3.03702		2.26415	1.74335	1.02013	1.21615	1.8699

## Sheet: Fig3D
WT-PBS	VISTAKO-PBS	WT-IL33	VISTA KO-IL33
4415	3902	59070.9	74594.7
4822	5889	39125	75689
2667	3216	46582	102065
		40883.6	69166.7
		46813.6	104005

## Sheet: Fig3E
	WT-PBS	VISTAKO-PBS	WT-IL33	VISTA KO-IL33
CD45	37767	42545	394925	621031
	35992	52104	370340	570750
	30495	38227	292162	779990
			305408	576952
			442844	658720
Eosinophil	341	419	87100	314876
	404	368	108940	304276
	452	511	153620	179752
			110992	201500
			93652	213400
Neutrophil	445	502	26840	101894
	558	660	44362	149451
	572	728	75953	76125
			55392	95521
			43622	78425
Macrophage	21658	29283	44672	94320
	18209	27311	37319	91800
	24774	19792	51102	85107
			60050	73163
			36263	54235
Tcell	3122	4099	64500	97282
	2028	3815	13036	93900
	3375	2940	14472	60620
			44478	89990
			27086	58380

[truncated: 97 more sheets: Fig3F, Fig3H, Fig3I, Fig3J, Fig3K, Fig3L, Fig5B, Fig5C, Fig5D, Fig5E, Fig5G, Fig5H, Fig5I, Fig5K, Fig5L, Fig5M, Fig6D, Fig6E, Fig6F, Fig6G …]
